# Supplementary material for: Ciliary Rootlet Coiled-Coil 2 (crocc2) Is Associated with Evolutionary Divergence and Plasticity of Cichlid Jaw Shape
Source: Mol Biol Evol. 2021 Mar 15;38(8):3078–92. doi: 10.1093/molbev/msab071 (PMC8321518; doi:10.1093/molbev/msab071)
Supplement: msab071_Supplementary_Data [file msab071_supplementary_data.zip]

Archive with 2 entries (2 files):
- crocc2 MS SI.pdf
- Gilbert_et_al_MBE_2021_data[AU].xlsx
