# Supplementary material for: Ciliary Rootlet Coiled-Coil 2 (crocc2) Is Associated with Evolutionary Divergence and Plasticity of Cichlid Jaw Shape
Source: Mol Biol Evol. 2021 Mar 15;38(8):3078–92. doi: 10.1093/molbev/msab071 (PMC8321518; doi:10.1093/molbev/msab071)
Supplement: msab071_Supplementary_Data [file msab071_supplementary_data.zip › Gilbert_et_al_MBE_2021_data[AU].xlsx]

## Sheet: Fine mapping - Figure 2
Alleles:		Genotype-Phenotype data used for Fig 2D																			Genotype-Phenotype data used for Fig 2E
A = LF				Scaffold:	31	31	31	31	31	31	31	31	31	31	31	31	31	31					Scaffold:	31	31	31	31	31	31	31	31	31
B = TRC		IND F3	MA_C_res	bp:	159182	649722	1050081	1237404	1712095	2262933	2419219	2946476	3415853	4105105	4430165	4825148	5606115	6236388			IND:	MA_C_res:	bp:	2052554	2419219	2798682	2838991	2946476	3029619	3260068	3415853	4066376
		075Ben	-0.0321694		BB	AA	AA	AA	AA	AA	AA	AA	AA	AA	AB	NA	AA	AA			075Ben	-0.0321694		AA	AA	AA	AA	AA	AA	AA	AA	AB
		076Ben	0.0194463		AB	BB	BB	AB	NA	AB	AB	AB	AB	AB	AB	BB	AB	AB			076Ben	0.0194463		AA	AB	AA	AB	AB	AA	AB	AB	AA
		077Ben	-0.0162629		AB	AB	BB	AB	AA	AB	AB	AB	AB	BB	AB	AB	AB	AA			077Ben	-0.0162629		AA	AB	AA	AA	AB	AB	AA	AB	AA
		078Ben	-0.0221159		AB	AB	BB	AA	BB	AB	BB	AB	AB	NA	BB	BB	AB	AA			078Ben	-0.0221159		AB	BB	AB	AA	AB	BB	BB	AB	AA
		079Ben	-0.057712		AB	AB	AB	AB	AB	AB	BB	AB	AB	BB	AB	BB	AB	AA			079Ben	-0.057712		AB	BB	AB	AA	AB	AB	AA	AB	AA
		080Ben	-0.0486947		AA	BB	NA	AB	AB	NA	AB	AB	AB	NA	AB	BB	BB	NA			080Ben	-0.0486947		AB	AB	AA	AA	AB	AA	BB	AB	AB
		081Ben	-0.0916951		AB	AB	NA	AB	AB	BB	BB	AB	AB	AB	AB	AB	AB	AA			081Ben	-0.0916951		AB	BB	AA	AB	AB	AB	AB	AB	AA
		082Ben	0.020668		AA	BB	BB	BB	BB	AB	BB	AB	AB	BB	AB	AB	NA	AA			082Ben	0.020668		AB	BB	AA	AB	AB	AB	AB	AB	AB
		083Ben	-0.104282		AB	AB	BB	AB	AA	AB	BB	AB	AB	AA	AB	BB	AA	AA			083Ben	-0.104282		BB	BB	AB	AA	AB	AB	NA	AB	AA
		084Ben	-0.0105625		AA	BB	BB	BB	BB	BB	BB	BB	BB	BB	BB	NA	BB	BB			084Ben	-0.0105625		BB	BB	AA	BB	BB	BB	BB	BB	BB
		085Ben	-0.0856935		AB	AB	BB	AB	BB	AB	AB	AB	AB	BB	AA	NA	AB	AB			085Ben	-0.0856935		AB	AB	BB	AA	AB	AB	NA	AB	AA
		086Ben	-0.0453171		AA	BB	AA	BB	AB	BB	AB	AB	BB	AB	BB	AB	NA	AA			086Ben	-0.0453171		BB	AB	AA	AB	AB	AB	BB	BB	AB
		087Ben	0.0252187		AA	BB	BB	BB	BB	AB	BB	BB	BB	BB	BB	BB	BB	AB			087Ben	0.0252187		BB	BB	AA	BB	BB	BB	BB	BB	BB
		088Ben	-0.00814599		AB	BB	AB	BB	AB	AB	BB	AB	AB	AB	AB	BB	AB	BB			088Ben	-0.00814599		BB	BB	AB	AA	AB	AA	AA	AB	AA
		089Ben	0.0730352		AA	BB	AB	BB	AB	BB	AB	AB	AB	BB	BB	BB	BB	BB			089Ben	0.0730352		BB	AB	AA	AB	AB	AA	BB	AB	BB
		090Ben	-0.00930776		AB	BB	NA	BB	AA	AA	AA	AA	AA	NA	AA	NA	AA	NA			090Ben	-0.00930776		AB	AA	NA	NA	AA	NA	NA	AA	AA
		091Ben	-0.00192561		BB	AA	AA	AA	AA	AA	AA	AA	AA	AA	AA	AA	AA	AA			091Ben	-0.00192561		AA	AA	AA	AA	AA	AA	AA	AA	AA
		092Ben	0.154827		AB	AB	NA	AB	AA	AB	AA	AA	AA	NA	AA	NA	AA	AA			092Ben	0.154827		AB	AA	AA	AA	AA	NA	NA	AA	AA
		093Ben	NA		AB	AB	AA	AB	AA	AB	AA	AA	AA	BB	AB	AB	BB	AB			093Ben	NA		BB	AA	AA	AA	AA	AA	AA	AA	AB
		094Ben	0.0140377		AB	AB	BB	AB	AB	AB	BB	AB	AA	AB	AA	AA	AA	NA			094Ben	0.0140377		AB	BB	AA	AB	AB	AA	BB	AA	AA
		095Ben	0.0499437		AB	BB	AB	AB	AB	AB	AB	AB	AB	NA	BB	NA	AB	AA			095Ben	0.0499437		AB	AB	AA	AA	AB	AA	NA	AB	AA
		096Ben	NA		BB	AB	AB	AB	AA	BB	AB	AB	BB	AB	AB	AB	AB	AB			096Ben	NA		BB	AB	AA	AA	AB	AB	BB	BB	AB
		097Ben	-0.00327965		AB	BB	AB	AB	AB	AA	AB	AB	AB	BB	AB	AB	NA	NA			097Ben	-0.00327965		AB	AB	AA	AA	AB	AB	AB	AB	AA
		098Ben	-0.0297855		AB	AB	AB	BB	AB	AB	AB	AB	AB	NA	AB	NA	AA	AB			098Ben	-0.0297855		AB	AB	AB	AA	AB	AB	AB	AB	AA
		099Ben	0.0431257		AB	AA	BB	AB	AB	AB	BB	AB	NA	BB	AB	AA	AB	AB			099Ben	0.0431257		AB	BB	AB	AA	AB	BB	BB	NA	AA
		100Ben	-0.0327671		AA	BB	BB	BB	BB	AB	AB	BB	BB	BB	AB	NA	BB	AA			100Ben	-0.0327671		AA	AB	AA	NA	BB	BB	BB	BB	BB
		101Ben	-0.0024473		NA	BB	AA	BB	AB	BB	AB	AB	AB	NA	AB	NA	BB	AB			101Ben	-0.0024473		BB	AB	AA	AA	AB	NA	BB	AB	AA
		102Ben	0.0454888		AB	AB	AA	AB	AA	AB	AA	AA	AA	AA	AA	AA	AA	AA			102Ben	0.0454888		AB	AA	AA	AA	AA	AA	AB	AA	AA
		103Ben	-0.0318507		AA	BB	BB	BB	BB	BB	BB	AB	AB	AB	AA	BB	AA	AA			103Ben	-0.0318507		BB	BB	AA	AB	AB	AB	AB	AB	AA
		104Ben	-0.0828859		AB	AB	AB	BB	AB	AB	BB	AB	AB	BB	AB	AB	AB	AB			104Ben	-0.0828859		AB	BB	NA	AA	AB	AB	AB	AB	AA
		105Ben	-0.00857356		AA	BB	AB	BB	BB	BB	BB	AB	BB	NA	BB	BB	BB	BB			105Ben	-0.00857356		BB	BB	NA	BB	AB	BB	BB	BB	BB
		106Ben	-0.0362119		AB	AB	AB	AB	AB	BB	AB	AB	BB	BB	AB	AA	AB	AB			106Ben	-0.0362119		AB	AB	AA	AA	AB	AB	BB	BB	AA
		107Ben	0.0381212		AA	BB	BB	BB	AB	BB	BB	BB	BB	BB	BB	BB	NA	BB			107Ben	0.0381212		BB	BB	AA	AB	BB	BB	NA	BB	BB
		108Ben	0.00701739		BB	AA	AA	AA	AA	AA	AA	AA	AA	AB	AB	AA	AB	BB			108Ben	0.00701739		AA	AA	AA	AA	AA	AA	AA	AA	AA
		109Ben	0.0622063		AB	AB	AA	AA	AB	AA	AA	AA	AA	AA	AA	AA	AA	NA			109Ben	0.0622063		AA	AA	AA	AA	AA	AA	AA	AA	AA
		110Ben	-0.0520746		AB	AB	AB	BB	AB	AB	BB	AB	AB	AB	AB	AB	AB	AA			110Ben	-0.0520746		BB	BB	AA	BB	AB	AB	NA	AB	AA
		111Ben	0.0685851		AB	AB	AA	AB	AA	AB	BB	AB	AB	AB	BB	AB	BB	BB			111Ben	0.0685851		AB	BB	AA	AA	AB	AB	AA	AB	AA
		112Ben	0.0408428		AA	BB	AB	BB	NA	BB	BB	AA	AB	AB	AB	AA	AB	AB			112Ben	0.0408428		BB	BB	AA	AA	AA	AB	BB	AB	AA
		113Ben	-0.019338		AA	BB	AA	BB	AA	BB	AA	AB	AA	AA	AA	AB	AB	AA			113Ben	-0.019338		BB	AA	AA	AA	AB	AA	BB	AA	AA
		114Ben	0.0225941		AA	AB	BB	BB	BB	AB	BB	AB	AB	AB	AB	NA	AB	AB			114Ben	0.0225941		AB	BB	AA	BB	AB	AB	AB	AB	AB
		115Ben	0.00678506		AB	AB	BB	BB	BB	BB	BB	BB	BB	NA	BB	NA	BB	NA			115Ben	0.00678506		BB	BB	BB	AA	BB	BB	BB	BB	AA
		116Ben	-0.0141939		AB	AB	AA	AB	AA	AB	AA	AA	AB	AA	AA	AA	AA	AA			116Ben	-0.0141939		AB	AA	AA	AA	AA	AA	AA	AB	AA
		117Ben	-0.0467054		AB	BB	BB	BB	BB	BB	BB	AB	BB	BB	BB	BB	BB	BB			117Ben	-0.0467054		BB	BB	BB	AA	AB	BB	AB	BB	AA
		118Ben	0.0638785		BB	AA	AA	AA	AA	AB	AA	AA	AA	AA	AA	NA	AA	NA			118Ben	0.0638785		BB	AA	AA	AA	AA	AA	AA	AA	AA
		119Ben	0.0160425		AB	AB	NA	AA	AA	AA	AA	AA	AA	AA	AA	NA	AA	AA			119Ben	0.0160425		AA	AA	AA	AA	AA	AA	AA	AA	AA
		120Ben	0.0895285		AB	AA	AA	AB	AA	AB	AA	NA	AA	AA	BB	AA	AB	AB			120Ben	0.0895285		BB	AA	NA	AA	NA	AA	BB	AA	AA
		121Ben	0.0648709		AA	BB	BB	BB	BB	BB	BB	BB	BB	BB	BB	BB	BB	NA			121Ben	0.0648709		BB	BB	AA	BB	BB	BB	BB	BB	BB
		122Ben	0.141442		AB	BB	AB	BB	BB	AA	BB	AB	AB	BB	AA	AA	BB	AA			122Ben	0.141442		AB	BB	AA	AB	AB	AB	BB	AB	AB
		123Ben	0.173868		AA	BB	BB	BB	BB	AA	AB	AB	AB	AB	AA	AA	AA	AA			123Ben	0.173868		AB	AB	AA	AA	AB	AA	NA	AB	AB
		124Ben	-0.00142912		AB	AB	AA	AB	AA	AB	AA	AA	AA	AA	AA	AA	AA	AA			124Ben	-0.00142912		AB	AA	AA	AA	AA	AA	AA	AA	AA
		125Ben	0.00526099		AB	AB	AA	AB	AA	AB	AA	AA	AA	AA	AA	AA	AA	AA			125Ben	0.00526099		AB	AA	AA	AA	AA	AA	AA	AA	AA
		126Ben	0.150804		AB	AB	AA	BB	AA	BB	AA	AA	AB	AA	AA	AA	AB	AA			126Ben	0.150804		BB	AA	AA	AA	AA	AA	AB	AB	AA
		142Ben	-0.0571975		AA	BB	BB	BB	BB	BB	BB	BB	BB	BB	BB	BB	BB	BB			142Ben	-0.0571975		AB	BB	AB	BB	BB	AB	BB	BB	BB
		143Ben	-0.0250348		AA	BB	BB	BB	BB	AB	AB	AB	AB	BB	AB	NA	AA	BB			143Ben	-0.0250348		BB	AB	BB	AA	AB	AB	NA	AB	AA
		144Ben	-0.0311181		AA	BB	BB	BB	BB	BB	BB	BB	BB	NA	BB	BB	BB	BB			144Ben	-0.0311181		NA	BB	AA	BB	BB	BB	NA	BB	BB
		145Ben	NA		AA	AB	NA	BB	BB	AB	BB	AB	AB	NA	BB	NA	BB	AB			145Ben	NA		AB	BB	AA	AB	AB	BB	AB	AB	AB
		146Ben	-0.058999		AB	NA	AA	AB	AB	BB	BB	BB	BB	AB	NA	NA	NA	NA			146Ben	-0.058999		AA	BB	AA	BB	BB	BB	NA	BB	AA
		147Ben	-0.10901		BB	NA	NA	AB	AA	BB	BB	AB	BB	NA	NA	NA	BB	NA			147Ben	-0.10901		NA	BB	NA	NA	AB	BB	NA	BB	BB
		148Ben	-0.0207268		AA	BB	NA	BB	BB	AA	BB	AB	AB	NA	NA	AA	AB	NA			148Ben	-0.0207268		AB	BB	BB	NA	AB	AA	NA	AB	AA
		149Ben	-0.0763494		BB	AA	AA	AB	AA	AA	AA	AB	AA	NA	AA	NA	AA	AA			149Ben	-0.0763494		AA	AA	AA	AA	AB	NA	AA	AA	AA
		150Ben	-0.12442		AA	AB	BB	BB	NA	BB	BB	BB	BB	BB	BB	NA	BB	BB			150Ben	-0.12442		BB	BB	BB	AA	BB	BB	BB	BB	AA
		151Ben	-0.107704		AA	BB	NA	BB	NA	BB	BB	BB	BB	BB	BB	BB	BB	BB			151Ben	-0.107704		BB	BB	AA	BB	BB	BB	BB	BB	BB
		152Ben	0.0511494		BB	AA	AB	BB	AB	AB	BB	AB	AB	AB	AB	NA	BB	AA			152Ben	0.0511494		AA	BB	AA	NA	AB	AA	BB	AB	AB
		153Ben	0.0780853		AB	BB	AA	AA	AA	AB	AA	AA	AA	AA	AA	AA	AA	NA			153Ben	0.0780853		AB	AA	AA	AA	AA	AA	NA	AA	AA
		154Ben	0.0686818		BB	AA	AA	AB	AA	AA	AA	AA	AA	AA	AA	NA	AA	AA			154Ben	0.0686818		AA	AA	AA	AA	AA	AA	NA	AA	AA
		155Ben	-0.0596735		AA	NA	NA	BB	AA	AB	AA	AA	AA	AA	AA	NA	AA	NA			155Ben	-0.0596735		AB	AA	AA	AA	AA	AA	NA	AA	AA
		156Ben	-0.0984892		AA	BB	BB	BB	BB	BB	BB	AB	AB	AB	BB	AA	BB	BB			156Ben	-0.0984892		BB	BB	AB	AA	AB	AA	BB	AB	AA
		157Ben	0.0194371		AB	AB	NA	AB	AA	NA	BB	BB	AB	NA	BB	AA	AB	BB			157Ben	0.0194371		AA	BB	AA	AA	BB	NA	BB	AB	BB
		158Ben	-0.000516813		AB	AB	BB	AB	BB	AB	AB	BB	BB	AA	AB	NA	NA	BB			158Ben	-0.000516813		BB	AB	AA	AB	BB	BB	NA	BB	AB
		159Ben	-0.130447		AA	BB	BB	BB	BB	BB	BB	NA	BB	BB	BB	BB	BB	BB			159Ben	-0.130447		BB	BB	AA	BB	NA	NA	BB	BB	BB
		160Ben	0.0307866		AA	BB	AB	NA	AA	BB	AA	AB	AB	BB	AB	NA	AB	AA			160Ben	0.0307866		BB	AA	AA	AA	AB	AB	BB	AB	AB
		161Ben	0.0641372		AA	BB	BB	BB	AA	BB	BB	BB	BB	BB	BB	NA	BB	NA			161Ben	0.0641372		NA	BB	NA	BB	BB	BB	NA	BB	BB
		199Ben	0.00363639		AB	BB	AA	BB	AB	BB	BB	AB	AB	BB	BB	NA	BB	BB			199Ben	0.00363639		BB	BB	AA	AA	AB	AA	NA	AB	AA
		200Ben	0.151769		AB	AA	AA	AB	AA	AB	AA	AA	AA	AB	BB	NA	BB	AB			200Ben	0.151769		NA	AA	AA	AA	AA	NA	NA	AA	AB
		201Ben	NA		BB	AB	AB	AA	AB	BB	AB	AB	AA	AB	BB	AA	AA	NA			201Ben	NA		AB	AB	AA	AA	AB	BB	BB	AA	AB
		202Ben	-0.083201		AB	AB	AB	BB	BB	BB	BB	AB	AB	BB	BB	BB	BB	BB			202Ben	-0.083201		NA	BB	AA	AA	AB	BB	NA	AB	AB
		203Ben	-0.00203826		AA	BB	NA	BB	BB	BB	BB	BB	NA	NA	BB	BB	BB	NA			203Ben	-0.00203826		NA	BB	AA	AA	BB	AA	BB	NA	BB
		204Ben	0.0309165		AB	BB	NA	BB	AB	BB	AA	AB	AB	NA	BB	NA	BB	BB			204Ben	0.0309165		BB	AA	AA	AB	AB	BB	NA	AB	BB
		205Ben	0.0384588		BB	AB	BB	AB	AB	AB	AB	AB	AA	BB	BB	BB	BB	BB			205Ben	0.0384588		NA	AB	AB	AA	AB	AB	NA	AA	AB
		206Ben	-0.0343459		AB	AA	AB	AA	NA	BB	BB	AB	AB	AB	BB	AA	NA	AA			206Ben	-0.0343459		NA	BB	AA	BB	AB	AB	NA	AB	AA
		207Ben	0.027966		AB	BB	AB	AB	AA	AB	BB	AB	AA	AB	BB	AA	AA	BB			207Ben	0.027966		BB	BB	AA	AA	AB	AA	AA	AA	AA
		208Ben	0.212574		BB	BB	AA	AB	AA	BB	BB	AA	AA	AB	BB	AA	AA	AB			208Ben	0.212574		AB	BB	AA	AA	AA	AB	NA	AA	AB
		209Ben	-0.106215		BB	AB	NA	AB	BB	AB	BB	AB	BB	BB	AB	AB	BB	AB			209Ben	-0.106215		BB	BB	NA	AA	AB	AB	NA	BB	AA
		210Ben	0.0191489		AA	BB	AB	NA	AA	AB	BB	AB	BB	NA	BB	AB	BB	AB			210Ben	0.0191489		BB	BB	AA	AB	AB	AB	BB	BB	BB
		211Ben	0.197916		AB	AB	AB	AB	AA	AA	AA	AA	AB	BB	AB	NA	AB	AA			211Ben	0.197916		NA	AA	AA	AA	AA	AA	BB	AB	BB
		212Ben	0.0590486		BB	AB	AB	AB	AA	AB	BB	AB	BB	AA	AA	AB	BB	AB			212Ben	0.0590486		AA	BB	BB	NA	AB	BB	AA	BB	AA
		213Ben	0.0232695		AA	BB	BB	BB	AA	BB	NA	AB	AB	BB	AB	AA	AA	AB			213Ben	0.0232695		BB	NA	NA	AB	AB	BB	BB	AB	AA
		214Ben	0.0368614		AB	AB	AA	AB	AA	AB	AA	AA	AB	AB	AB	NA	AB	BB			214Ben	0.0368614		AB	AA	AA	AA	AA	AB	BB	AB	AA
		215Ben	0.0916888		AB	NA	AA	AB	AA	AB	AA	AA	AB	NA	AB	NA	AB	AA			215Ben	0.0916888		AA	AA	AA	AA	AA	AA	BB	AB	AB
		216Ben	0.133164		BB	AB	AB	AB	AB	AB	AB	AB	AA	AA	AB	AB	NA	BB			216Ben	0.133164		AB	AB	NA	AA	AB	AB	AA	AA	AA
		242Ben	-0.042835		AB	AB	NA	AB	AB	AB	BB	AB	AB	NA	AB	NA	AB	AA			242Ben	-0.042835		AB	BB	AA	AB	AB	AA	NA	AB	AB
		243Ben	-0.0746234		BB	AB	AB	AB	AB	AB	AB	AB	AB	BB	AB	AB	BB	AA			243Ben	-0.0746234		AB	AB	AA	AA	AB	AB	AA	AB	AB
		244Ben	0.0400717		AB	AB	AB	AB	AB	AB	AB	AB	AB	AB	AB	AB	AB	AA			244Ben	0.0400717		AB	AB	AA	AB	AB	AB	NA	AB	AB
		245Ben	0.0295222		AB	AB	AB	AB	AB	AB	AB	AB	AB	AB	AB	BB	AB	AA			245Ben	0.0295222		AB	AB	AA	AB	AB	AB	NA	AB	AB
		246Ben	-0.117626		AA	BB	BB	BB	BB	BB	BB	BB	BB	BB	BB	NA	BB	BB			246Ben	-0.117626		AB	BB	AA	BB	BB	BB	BB	BB	AA
		247Ben	-0.0130707		AA	BB	BB	BB	BB	BB	BB	BB	BB	BB	BB	BB	BB	BB			247Ben	-0.0130707		BB	BB	AA	BB	BB	BB	BB	BB	BB
		248Ben	-0.0639115		AB	AB	AB	AB	AB	AB	AB	AB	AB	AB	AB	NA	AB	AB			248Ben	-0.0639115		AB	AB	AA	AB	AB	BB	BB	AB	AB
		249Ben	0.00227927		AA	BB	NA	BB	BB	BB	BB	BB	BB	BB	BB	NA	BB	BB			249Ben	0.00227927		BB	BB	AA	BB	BB	BB	NA	BB	BB
		251Ben	0.00380479		AA	BB	BB	BB	BB	BB	BB	BB	BB	NA	BB	BB	BB	BB			251Ben	0.00380479		BB	BB	AA	BB	BB	BB	BB	BB	BB
		252Ben	0.0083517		AB	AB	NA	AB	AB	AB	AB	AB	AB	AB	AB	NA	AB	NA			252Ben	0.0083517		AB	AB	AA	AB	AB	AA	BB	AB	AB
		253Ben	0.011471		AB	BB	BB	BB	BB	BB	BB	BB	BB	BB	BB	NA	BB	NA			253Ben	0.011471		BB	BB	AA	BB	BB	BB	NA	BB	BB
		254Ben	0.0532848		AB	AB	AB	AB	AB	AB	BB	AB	AB	AB	BB	AB	AB	AB			254Ben	0.0532848		BB	BB	AA	AB	AB	AB	AA	AB	AB
		255Ben	-0.0539544		AA	BB	AB	BB	BB	BB	BB	BB	BB	BB	BB	BB	BB	BB			255Ben	-0.0539544		BB	BB	AA	BB	BB	BB	BB	BB	BB
		256Ben	-0.0349318		AB	AB	NA	AB	AB	AB	AB	AB	AB	AB	AB	AB	AB	NA			256Ben	-0.0349318		AB	AB	AA	AB	AB	AB	NA	AB	AA
		257Ben	-0.00685891		AA	BB	BB	BB	BB	BB	BB	BB	BB	BB	BB	NA	BB	BB			257Ben	-0.00685891		BB	BB	AA	BB	BB	BB	BB	BB	BB
		258Ben	-0.0559383		AA	BB	AB	BB	BB	BB	BB	BB	BB	AA	AB	NA	AB	AB			258Ben	-0.0559383		BB	BB	AA	AA	BB	BB	BB	BB	AA
		259Ben	-0.0462552		AA	AB	AB	AB	AB	AB	BB	AB	AB	AB	BB	AA	AB	AB			259Ben	-0.0462552		AB	BB	AA	AB	AB	AB	AB	AB	AA
		260Ben	-0.0073798		AB	AB	BB	AB	AB	AB	BB	AB	AB	NA	BB	NA	AB	NA			260Ben	-0.0073798		AB	BB	AA	AB	AB	AB	NA	AB	AB
		261Ben	-0.0637434		AB	AB	NA	AB	AB	AB	BB	AB	AB	BB	AB	BB	AB	AA			261Ben	-0.0637434		AB	BB	AA	AB	AB	AA	BB	AB	AB
		262Ben	0.0824478		AB	AB	AB	AB	AB	BB	AB	AA	AB	AB	AB	NA	AB	AA			262Ben	0.0824478		AB	AB	AA	AB	AA	AB	AA	AB	AB
		263Ben	-0.0617577		AA	BB	BB	BB	BB	BB	BB	BB	BB	BB	BB	BB	BB	BB			263Ben	-0.0617577		BB	BB	AA	BB	BB	BB	BB	BB	BB
		264Ben	-0.0997838		BB	AB	AB	AB	AB	AB	BB	AB	AB	AA	AB	NA	AB	AA			264Ben	-0.0997838		AB	BB	AA	AB	AB	AB	NA	AB	AB
		265Ben	0.0218317		AA	AB	AB	AB	AB	AB	AA	AB	AB	AB	AB	NA	AB	NA			265Ben	0.0218317		AB	AA	AA	AB	AB	AA	NA	AB	AB
		266Ben	0.0491395		AB	AB	AB	AB	AA	AB	AB	AB	AB	AB	AB	AA	AB	AB			266Ben	0.0491395		BB	AB	AA	AB	AB	AB	AB	AB	AB

## Sheet: Cichlid BMDR - Figure 3
Species	Treatment	SxT	mand art
LF	Ben	LF Ben	81.3694
LF	Ben	LF Ben	24.815
LF	Ben	LF Ben	38.5424
LF	Ben	LF Ben	-8.80891
LF	Ben	LF Ben	29.9024
LF	Ben	LF Ben	13.246
LF	Ben	LF Ben	-3.35659
LF	Ben	LF Ben	5.70843
LF	Ben	LF Ben	3.57384
LF	Pel	LF Pel	5.26442
LF	Pel	LF Pel	10.9754
LF	Pel	LF Pel	47.5083
LF	Pel	LF Pel	85.4746
LF	Pel	LF Pel	-15.3914
LF	Pel	LF Pel	-4.68615
LF	Pel	LF Pel	-30.8309
LF	Pel	LF Pel	7.53839
LF	Pel	LF Pel	-20.6198
LF	Pel	LF Pel	23.7248
TRC	Ben	TRC Ben	4.845
TRC	Ben	TRC Ben	46.1173
TRC	Ben	TRC Ben	-44.167
TRC	Ben	TRC Ben	39.2988
TRC	Ben	TRC Ben	62.3384
TRC	Ben	TRC Ben	13.6074
TRC	Ben	TRC Ben	26.2684
TRC	Ben	TRC Ben	108.647
TRC	Ben	TRC Ben	-17.0175
TRC	Ben	TRC Ben	-11.5075
TRC	Pel	TRC Pel	-3.80743
TRC	Pel	TRC Pel	15.0368
TRC	Pel	TRC Pel	-88.7996
TRC	Pel	TRC Pel	-30.8623
TRC	Pel	TRC Pel	-38.9212
TRC	Pel	TRC Pel	-58.0707
TRC	Pel	TRC Pel	2.23363
TRC	Pel	TRC Pel	-6.75459
TRC	Pel	TRC Pel	-46.4853

## Sheet: Cilia - Figure 4
Genotype	Stage	Element	Total cells	Cells with cilia	%
1.WT	Larvae	Meckel's cartilage	16	15	93.75
1.WT	Larvae	Meckel's cartilage	18	16	88.8889
1.WT	Larvae	Meckel's cartilage	19	16	84.2105
1.WT	Larvae	Meckel's cartilage	18	17	94.4444
1.WT	Larvae	Meckel's cartilage	14	12	85.7143
1.WT	Larvae	Meckel's cartilage	10	10	100
1.WT	Larvae	Meckel's cartilage	14	14	100
1.WT	Larvae	Meckel's cartilage	11	11	100
1.WT	Larvae	Meckel's cartilage	13	12	92.3077
1.WT	Larvae	Meckel's cartilage	11	10	90.9091
1.WT	Larvae	Meckel's cartilage	12	10	83.3333
1.WT	Larvae	Meckel's cartilage	14	13	92.8571
1.WT	Larvae	Meckel's cartilage	13	10	76.9231
1.WT	Larvae	Meckel's cartilage	16	16	100
1.WT	Larvae	Meckel's cartilage	15	12	80
1.WT	Larvae	Meckel's cartilage	7	7	100
1.WT	Larvae	Meckel's cartilage	12	12	100
1.WT	Larvae	Meckel's cartilage	10	8	80
1.WT	Larvae	Meckel's cartilage	9	8	88.8889
1.WT	Larvae	Meckel's cartilage	10	10	100
1.WT	Larvae	Meckel's cartilage	14	14	100
1.WT	Larvae	Meckel's cartilage	11	11	100
1.WT	Larvae	Meckel's cartilage	10	9	90
2.20707	Larvae	Meckel's cartilage	10	9	90
2.20707	Larvae	Meckel's cartilage	10	7	70
2.20707	Larvae	Meckel's cartilage	10	9	90
2.20707	Larvae	Meckel's cartilage	11	10	90.9091
2.20707	Larvae	Meckel's cartilage	13	11	84.6154
2.20707	Larvae	Meckel's cartilage	10	10	100
2.20707	Larvae	Meckel's cartilage	9	9	100
2.20707	Larvae	Meckel's cartilage	10	9	90
2.20707	Larvae	Meckel's cartilage	9	7	77.7778
2.20707	Larvae	Meckel's cartilage	10	9	90
2.20707	Larvae	Meckel's cartilage	8	8	100
2.20707	Larvae	Meckel's cartilage	11	9	81.8182
2.20707	Larvae	Meckel's cartilage	15	14	93.3333
2.20707	Larvae	Meckel's cartilage	10	10	100
2.20707	Larvae	Meckel's cartilage	10	8	80
2.20707	Larvae	Meckel's cartilage	8	7	87.5
2.20707	Larvae	Meckel's cartilage	8	8	100
2.20707	Larvae	Meckel's cartilage	12	11	91.6667
2.20707	Larvae	Meckel's cartilage	14	13	92.8571
2.20707	Larvae	Meckel's cartilage	14	13	92.8571
2.20707	Larvae	Meckel's cartilage	12	12	100
2.20707	Larvae	Meckel's cartilage	8	8	100
3.WT	Adult	Meckel's cartilage	84	61	72.619
3.WT	Adult	Meckel's cartilage	51	21	41.1765
3.WT	Adult	Meckel's cartilage	73	31	42.4658
3.WT	Adult	Meckel's cartilage	88	31	35.2273
3.WT	Adult	Meckel's cartilage	104	58	55.7692
3.WT	Adult	Meckel's cartilage	104	71	68.2692
3.WT	Adult	Meckel's cartilage	32	21	65.625
3.WT	Adult	Meckel's cartilage	41	22	53.6585
3.WT	Adult	Meckel's cartilage	36	34	94.4444
3.WT	Adult	Meckel's cartilage	25	16	64
3.WT	Adult	Meckel's cartilage	25	22	88
3.WT	Adult	Meckel's cartilage	39	23	58.9744
3.WT	Adult	Meckel's cartilage	51	39	76.4706
3.WT	Adult	Meckel's cartilage	44	22	50
4.Mut	Adult	Meckel's cartilage	127	16	12.5984
4.Mut	Adult	Meckel's cartilage	121	32	26.4463
4.Mut	Adult	Meckel's cartilage	102	28	27.451
4.Mut	Adult	Meckel's cartilage	146	54	36.9863
4.Mut	Adult	Meckel's cartilage	39	8	20.5128
4.Mut	Adult	Meckel's cartilage	44	20	45.4545
4.Mut	Adult	Meckel's cartilage	27	7	25.9259
4.Mut	Adult	Meckel's cartilage	75	4	5.33333
5.WT	Adult	gill arch	21	21	100
5.WT	Adult	gill arch	20	19	95
5.WT	Adult	gill arch	17	11	64.7059
5.WT	Adult	gill arch	6	6	100
5.WT	Adult	gill arch	10	9	90
6.Mut	Adult	gill arch	15	2	13.3333
6.Mut	Adult	gill arch	43	2	4.65116
6.Mut	Adult	gill arch	35	3	8.57143
6.Mut	Adult	gill arch	18	1	5.55556
6.Mut	Adult	gill arch	69	6	8.69565
6.Mut	Adult	gill arch	34	6	17.6471
6.Mut	Adult	gill arch	47	13	27.6596
6.Mut	Adult	gill arch	21	6	28.5714
6.Mut	Adult	gill arch	36	15	41.6667
6.Mut	Adult	gill arch	25	6	24

## Sheet: Morphometrics - Figure 5
Kinethmoid raw LM data:
	X1.N104_P4	X2.N104_P4	X1.N104_PF2	X2.N104_PF2	X1.N104_PF3	X2.N104_PF3	X1.N104_PF5	X2.N104_PF5	X1.N130_P1	X2.N130_P1	X1.N130_P10	X2.N130_P10	X1.N130_P11	X2.N130_P11	X1.N130_P9	X2.N130_P9	X1.N130_PF2	X2.N130_PF2	X1.N130_PF4	X2.N130_PF4	X1.N130_PF5	X2.N130_PF5	X1.N131_P1	X2.N131_P1	X1.N131_P11	X2.N131_P11	X1.N131_P6	X2.N131_P6	X1.N131_P7	X2.N131_P7	X1.N131_PF1	X2.N131_PF1	X1.N131_PF2	X2.N131_PF2	X1.N168_P10	X2.N168_P10	X1.N168_P2	X2.N168_P2	X1.N168_P3	X2.N168_P3	X1.N203_PF1	X2.N203_PF1	X1.N203_PF2	X2.N203_PF2	X1.N203_PF3	X2.N203_PF3	X1.N203_PF5	X2.N203_PF5	X1.N203_PF6
1	428.571	-910.526	691.626	-690.016	466.102	-991.525	825.112	-442.451	746.694	-482.122	896.573	-457.321	794.406	-416.768	492.007	-144.938	362.916	-822.503	734.066	-384.615	1529.41	-1098.34	679.749	-735.534	576.379	-495.05	0.973974	-0.675867	575.59	-456.947	1033.81	-487.77	1048.9	-144.2	811.535	-377.471	632.319	-194.379	1386.87	-800.903	791.809	-511.109	677.121	-297.686	976.899	-452.309	823.996	-349.537	544.978
2	243.609	-1072.93	453.301	-939.614	105.085	-1226.27	624.813	-822.123	585.568	-749.202	687.227	-639.875	538.507	-721.736	328.242	-411.012	155.309	-1131.54	555.495	-641.209	1067.36	-1637.83	446.968	-981.401	392.504	-743.989	0.874605	-0.9235	506.438	-674.572	682.014	-580.576	855.795	-399.998	647.8	-691.756	442.155	-505.855	1142.53	-1133.48	567.249	-730.406	462.725	-653.47	751.862	-768.255	602.459	-759.381	338.428
3	563.91	-1100.75	882.448	-983.092	484.746	-1369.49	1080.72	-772.795	926.628	-724.751	1090.97	-679.751	910.555	-717.388	669.272	-411.012	544.373	-1149.76	959.341	-640.659	2254.75	-1559.1	832.641	-1041.32	758.84	-741.867	1.19322	-0.869873	760.674	-647.454	937.41	-845.324	1208.77	-453.916	998.348	-650.547	861.827	-520.375	1587.1	-1182.12	1043.27	-791.809	898.715	-666.324	1188.52	-760.804	1026.46	-743.996	825.764
4	383.459	-1166.92	660.225	-1068.44	222.034	-1402.54	840.06	-909.567	764.875	-862.679	863.551	-753.894	703.102	-846.58	480.284	-503.73	321.711	-1278.92	777.473	-779.121	1721.72	-1928.22	619.144	-1099.17	560.113	-881.895	1.03154	-1.01735	622.369	-766.097	674.82	-841.007	964.259	-578.054	837.909	-830.217	666.042	-658.08	1360.86	-1246.6	760.231	-908.768	683.805	-785.09	1011.18	-891.206	784.612	-916.303	605.24
5	410.571	-884.918	624.012	-709.322	385.131	-1032.67	761.584	-500.033	699.046	-521.486	844.082	-450.622	713.727	-437.199	437.655	-165.797	313.787	-876.677	670.24	-418.222	1388.49	-1183.76	621.72	-719.184	530.783	-450.829	0.939149	-0.636435	544.881	-415.791	979.21	-465.395	986.962	-169.145	745.145	-410.895	571.771	-183.733	1338.87	-790.079	768.922	-406.935	617.755	-350.643	915.051	-491.604	768.612	-405.993	488.646
6	378.947	-940.186	581.576	-769.471	316.581	-1083.42	736.921	-586.846	688.819	-586.391	806.231	-501.328	681.363	-520.804	394.002	-216.655	279.382	-956.75	672.574	-483.563	1325.49	-1332.46	575.755	-786.215	504.95	-532.063	0.922712	-0.706331	523.387	-479.42	910.072	-507.082	941.661	-221.316	708.789	-475.937	533.958	-262.297	1288.92	-876.233	719.907	-470.147	598.566	-441.023	898.683	-576.726	738.247	-501.131	436.566
7	347.6	-996.009	540.75	-831.23	255.932	-1150.85	712.907	-673.491	674.032	-652.587	778.193	-556.464	662.73	-610.096	375.798	-283.882	251.981	-997.784	661.358	-554.027	1326.78	-1499.5	553.802	-865.614	478.784	-612.916	0.908516	-0.779393	520.652	-545.058	831.994	-530.935	927.895	-286.124	696.701	-551.353	503.622	-343.684	1259.05	-972.029	681.235	-568.468	575.583	-528.787	877.793	-661.646	702.151	-594.616	404.719
8	301.346	-1043.02	512.45	-898.178	185.52	-1198.31	679.486	-756.239	639.486	-708.395	732.638	-600.695	614.838	-677.081	361.926	-353.527	227.192	-1081.84	621.896	-613.819	1241.39	-1636.53	513.797	-935.922	458.982	-697.647	0.88512	-0.849105	519.997	-607.424	759.835	-568.222	896.288	-345.085	673.064	-623.085	475.41	-426.226	1216.06	-1061.73	645.599	-666.676	521.558	-599.779	830.928	-733.233	665.843	-686.211	371.435
9	468.421	-880.787	748.792	-721.081	490.678	-1064.48	890.867	-493.274	813.886	-477.215	954.517	-469.298	843.796	-427.649	559.366	-149.065	424.722	-864.853	807.12	-413.164	1707.39	-1143.38	736.223	-734.827	619.232	-456.573	1.0174	-0.65384	592.522	-414.218	1059.91	-555.193	1096.97	-192.276	888.011	-385.266	692.74	-216.181	1454.75	-810.167	798.906	-383.039	740.819	-346.989	1040.24	-486.026	878.336	-405.108	617.969
10	485.714	-943.614	770.723	-794.877	489.831	-1144.45	932.057	-569.576	850.567	-535.213	971.92	-536.406	865.213	-491.572	586.501	-218.945	448.185	-940.26	877.473	-445.507	1812.17	-1306.02	742.421	-817.51	633.663	-538.893	1.06374	-0.71279	637.642	-473.575	1030.94	-628.873	1115.98	-265.613	908.117	-453.723	735.635	-293.48	1458.14	-917.941	860.23	-476.951	765.039	-436.003	1067.87	-559.67	922.227	-487.768	670.999
11	496.992	-1009.37	796.681	-865.119	471.169	-1220.36	970.511	-646.146	871.456	-601.221	991.277	-603.069	867.077	-569.266	595.74	-297.694	467.804	-1017.72	847.253	-523.519	1901.75	-1465.51	744.918	-904.008	655.587	-622.624	1.10331	-0.77269	679.318	-533.167	1002.88	-701.249	1129.47	-340.134	924.172	-529.43	767.213	-376.016	1475.11	-1019.43	908.768	-590.383	789.203	-526.545	1071.98	-645.606	957.565	-575.413	716.594
12	512.522	-1071.17	823.306	-936.028	472.496	-1294.53	1008.71	-721.226	889.991	-669.305	1023.71	-659.19	886.331	-644.538	618.828	-370.291	497.452	-1087.78	883.516	-602.191	2078.44	-1522.17	775.596	-980.141	684.583	-703.427	1.15049	-0.830441	726.149	-587.844	964.748	-770.296	1151.05	-408.734	948.898	-599.294	812.395	-451.271	1513.57	-1112.02	967.832	-696.714	832.622	-606.401	1125.37	-711.808	965.534	-673.438	748.751
Mandible raw LM data:
	X1.N104_P3	X2.N104_P3	X1.N104_P4	X2.N104_P4	X1.N104_PF2	X2.N104_PF2	X1.N104_PF3	X2.N104_PF3	X1.N104_PF5	X2.N104_PF5	X1.N130_P1	X2.N130_P1	X1.N130_P10	X2.N130_P10	X1.N130_P11	X2.N130_P11	X1.N130_P3	X2.N130_P3	X1.N130_P5	X2.N130_P5	X1.N130_P9	X2.N130_P9	X1.N130_PF2	X2.N130_PF2	X1.N130_PF4	X2.N130_PF4	X1.N130_PF5	X2.N130_PF5	X1.N130_PF6	X2.N130_PF6	X1.N131_P1	X2.N131_P1	X1.N131_P10	X2.N131_P10	X1.N131_P11	X2.N131_P11	X1.N131_P2	X2.N131_P2	X1.N131_P6	X2.N131_P6	X1.N131_P7	X2.N131_P7	X1.N131_PF1	X2.N131_PF1	X1.N131_PF2	X2.N131_PF2	X1.N131_PF3	X2.N131_PF3	X1.N131_PF4
1	0.588859	-2.14324	1.03888	-3.17241	0.586006	-2.92128	0.715822	-3.447	0.723837	-3.32849	0.660661	-3.09309	0.341875	-2.58685	0.569155	-3.05563	0.281911	-1.55849	0.60215	-1.55146	0.766025	-3.14423	0.877193	-3.59357	0.558558	-1.98498	0.713614	-3.39906	0.35969	-3.28992	0.560358	-3.01937	2.14509	-4.49411	2.11579	-3.41754	0.633238	-2.65043	1.09249	-3.99422	0.989145	-3.2845	1.22659	-4.29305	0.288625	-3.691	1.76785	-3.09522	0.890845
2	1.88064	-2.87798	1.66691	-3.88261	2.13703	-3.55394	2.09217	-3.71736	2.13081	-3.5407	2.27928	-3.55556	1.65524	-3.13955	1.88234	-3.53893	1.48136	-2.6622	1.80645	-1.42703	2.1891	-3.59615	2.18713	-4.13743	1.81381	-2.85285	2.16901	-3.9374	1.82326	-3.6186	1.80626	-3.32638	3.45882	-4.32156	3.16842	-3.45263	1.83668	-3.20344	2.4104	-3.73121	2.09211	-3.35225	2.63142	-4.04532	1.51443	-3.80985	2.62796	-3.03868	1.85739
3	2.18833	-3.16711	1.87087	-4.16434	2.4723	-3.82507	2.50384	-3.83717	2.60465	-3.71512	2.74174	-3.8048	2.00851	-3.37601	2.40698	-3.77741	1.69147	-2.97602	2.42089	-1.49769	2.61538	-3.78846	2.52632	-4.34795	2.17417	-3.12913	2.49139	-4.00625	2.26047	-3.77054	2.24739	-3.44262	3.97646	-4.37254	3.64561	-3.52631	2.20917	-3.44413	2.8526	-3.72254	2.51758	-3.44168	3.10574	-4.02719	1.91511	-3.89134	3.01189	-3.12201	2.24472
4	2.44032	-3.5305	2.10418	-4.55906	2.84257	-4.22157	2.95853	-4.1874	3.07849	-4.03488	3.18619	-4.21622	2.50138	-3.71219	2.85849	-4.16214	1.85104	-3.45208	2.94777	-1.63901	3.08653	-4.21794	2.92105	-4.83333	2.51051	-3.65165	3.02973	-4.3568	2.65116	-4.08062	2.64382	-3.6155	4.50195	-4.5098	4.06315	-3.69473	2.6361	-3.79943	3.37861	-3.82948	2.9295	-3.67745	3.59819	-4.17221	2.50255	-4.10187	3.42856	-3.29463	2.71127
5	1.97347	-3.34218	1.78723	-4.34629	2.2828	-4.04373	2.45161	-4.14439	2.53198	-4.02326	2.63363	-4.05706	1.97148	-3.5384	2.27662	-4.02224	1.45477	-3.15687	2.41014	-1.72657	2.47115	-4.04166	2.44152	-4.71345	2.01501	-3.36937	2.43818	-4.26917	2.09302	-4.02481	2.1699	-3.62146	3.9294	-4.59215	3.67017	-3.77894	2.18052	-3.73926	2.95087	-3.96821	2.48235	-3.691	3.13293	-4.28399	2.05433	-4.12564	3.07737	-3.37796	2.38732
6	1	-2.70292	1.11665	-3.63169	1.1312	-3.46064	1.21352	-3.77266	1.3343	-3.7093	1.26126	-3.58559	1.03417	-3.17659	1.28457	-3.65976	0.585098	-2.23667	1.21198	-1.73579	1.28846	-3.64423	1.45322	-4.15789	0.9009	-2.52552	1.39906	-3.99687	1.03876	-3.70233	1.11773	-3.40686	2.85097	-4.60391	2.51228	-3.69824	0.977077	-3.18911	1.63006	-4.15029	1.5203	-3.54466	1.99698	-4.36254	0.825127	-3.94907	2.08332	-3.2738	1.33803
7	2.02688	-2.85146	1.77445	-3.86017	2.26149	-3.52478	2.22441	-3.62505	2.27109	-3.48547	2.42446	-3.50751	1.81074	-3.12081	2.04416	-3.4976	1.63562	-2.65732	1.96275	-1.31797	2.32356	-3.529	2.31383	-4.09942	1.95858	-2.83183	2.30164	-3.9061	1.96679	-3.54328	1.93624	-3.26495	3.59519	-4.21264	3.28017	-3.32684	1.98351	-3.12034	2.46532	-3.58292	2.20051	-3.25228	2.74356	-3.93015	1.60993	-3.72454	2.71427	-2.94866	1.94366
8	2.17093	-2.81963	1.87273	-3.88994	2.38012	-3.4898	2.35501	-3.53747	2.41093	-3.42919	2.56819	-3.44745	1.95052	-3.07219	2.19171	-3.43083	1.78443	-2.67006	2.08159	-1.15975	2.45446	-3.44871	2.43519	-4.05263	2.09962	-2.83783	2.42495	-3.85674	2.1036	-3.45609	2.04592	-3.17139	3.66673	-4.04705	3.40045	-3.23157	2.13489	-3.04011	2.54976	-3.45024	2.29588	-3.14849	2.82904	-3.79332	1.70941	-3.65365	2.80698	-2.87201	2.02465
9	2.28382	-2.8997	1.95011	-3.97208	2.47941	-3.56979	2.47005	-3.5294	2.55063	-3.42563	2.70321	-3.50201	2.09183	-3.11745	2.34497	-3.47374	1.87231	-2.7763	2.24807	-1.15283	2.58724	-3.51352	2.54386	-4.09627	2.23065	-2.86128	2.53957	-3.79968	2.23489	-3.44419	2.18006	-3.16665	3.84967	-4.05882	3.56105	-3.23824	2.2612	-3.11507	2.69205	-3.46821	2.4328	-3.16527	2.98103	-3.75831	1.83022	-3.67958	2.93477	-2.86929	2.14085
10	2.25464	-3.04045	1.93081	-4.06919	2.48105	-3.69045	2.4639	-3.69224	2.57558	-3.56641	2.74775	-3.64367	2.07477	-3.24423	2.41178	-3.61363	1.7859	-2.87094	2.37481	-1.30271	2.65064	-3.64797	2.55986	-4.22068	2.21651	-2.9967	2.57145	-3.90116	2.26357	-3.60555	2.23845	-3.2909	3.9294	-4.20556	3.61403	-3.36526	2.24069	-3.27089	2.76879	-3.59637	2.48777	-3.29804	3.02719	-3.89988	1.85739	-3.79237	2.9613	-2.99976	2.20408
Kinethmoid Key			Mandible Key
Individual_ID	Genotype		Individual.ID	Genotype
N51_P4	(+/+)		N51_PF2	(-/-)
N51_PF3	(-/-)		N51_PF3	(-/-)
N51_PF5	(-/-)		N51_PF5	(-/-)
N104_P4	(+/+)		N104_PF2	(-/-)
N104_PF2	(-/-)		N104_PF3	(-/-)
N104_PF3	(-/-)		N104_PF5	(-/-)
N104_PF5	(-/-)		N130_P3	(-/-)
N130_PF2	(-/-)		N130_PF2	(-/-)
N130_PF4	(-/-)		N130_PF4	(-/-)
N130_PF5	(-/-)		N130_PF5	(-/-)
N130_P1	(+/+)		N130_PF6	(-/-)
N130_P9	(+/+)		N131_P7	(-/-)
N130_P10	(+/+)		N131_PF1	(-/-)
N130_P11	(+/+)		N131_PF2	(-/-)
N131_PF1	(-/-)		N131_PF3	(-/-)
N131_PF2	(-/-)		N131_PF4	(-/-)
N131_P1	(+/+)		N51_P3	(+/+)
N131_P6	(+/+)		N51_P4	(+/+)
N131_P7	(-/-)		N51_P5	(+/+)
N131_P11	(+/+)		N104_P3	(+/+)
N168_P2	(+/+)		N104_P4	(+/+)
N168_P3	(+/+)		N130_P1	(+/+)
N168_P10	(+/+)		N130_P5	(+/+)
N203_PF1	(-/-)		N130_P9	(+/+)
N203_PF2	(-/-)		N130_P10	(+/+)
N203_PF3	(-/-)		N130_P11	(+/+)
N203_PF5	(-/-)		N131_P1	(+/+)
N203_PF6	(-/-)		N131_P2	(+/+)
			N131_P6	(+/+)
			N131_P10	(+/+)
			N131_P11	(+/+)
			N168_P10	(+/+)
			N203_PF1	(-/-)
			N203_PF2	(-/-)
			N203_PF3	(-/-)
			N203_PF5	(-/-)
			N203_PF6	(-/-)
[truncated: 25 more columns]

## Sheet: qPCR - Figures 6+S2, Tables 1+2
Identity	Length	Extraction	RealAge	Generation	Age	Genotype	Group	Runx2b	Col10a1	AP	TRAP	Osx	Ptch1	Col2a1a	Csf1ra	Gli1	Ptch2
003P	2.4	1	3.5mos	F1	3-5 mos.	WT	1.Young_WT	0.000323857	0.0116765	0.00163622	0.0047568	NA	NA	0.00439941	NA	NA	NA
003P	2.4	1	3.5mos	F1	3-5 mos.	WT	1.Young_WT	0.00609003	0.00470971	0.000440766	0.00631981	NA	NA	0.00302878	NA	NA	NA
003P	2.4	1	3.5mos	F1	3-5 mos.	WT	1.Young_WT	0.00303636	0.00645579	0.00244772	0.00738385	NA	NA	0.00222282	NA	NA	NA
009P	2.9	2	3.5mos	F2	3-5 mos.	WT	1.Young_WT	0.00567236	0.220548	0.0047568	0.00106435	0.00675559	0.00319715	0.00702983	NA	NA	NA
009P	2.9	2	3.5mos	F2	3-5 mos.	WT	1.Young_WT	0.00578067	0.228372	0.00450476	0.00112394	0.00651203	0.0034762	0.00518764	NA	NA	NA
009P	2.9	2	3.5mos	F2	3-5 mos.	WT	1.Young_WT	0.00559527	0.226941	0.00460408	0.000979754	0.00676908	0.0035063	0.00777829	NA	NA	NA
029P	2.3	4	4mos	F3	3-5 mos.	WT	1.Young_WT	0.000997886	0.00038606	0.00630633	0.000492329	0.000510492	0.000215938	0.000229651	NA	0.000923866	NA
029P	2.3	4	4mos	F3	3-5 mos.	WT	1.Young_WT	0.0013453	0.000364216	0.00515648	0.000572952	0.000590131	0.000208779	0.000187317	6.46e-05	0.00125616	NA
029P	2.3	4	4mos	F3	3-5 mos.	WT	1.Young_WT	0.0013447	0.000386057	0.00603551	0.00056796	0.000587107	0.000191853	0.000124986	4.62e-05	0.000725173	NA
030P	2.3	4	4mos	F3	3-5 mos.	WT	1.Young_WT	0.00247875	0.00463104	0.00319673	0.000262522	0.000742043	0.000210057	0.000363752	0.000108452	0.000523631	NA
030P	2.3	4	4mos	F3	3-5 mos.	WT	1.Young_WT	0.00143103	0.00362045	0.00370431	0.000234071	0.000556478	0.000116281	0.000388547	6.89e-05	0.00106932	NA
030P	2.3	4	4mos	F3	3-5 mos.	WT	1.Young_WT	0.00148638	0.00286505	0.00550328	0.000254946	0.000742819	0.000200681	0.000173936	6.86e-05	0.000685502	NA
031P	2.4	4	4mos	F3	3-5 mos.	WT	1.Young_WT	0.00266372	0.416785	0.0107172	0.000513744	0.000956725	0.000410166	0.0312101	0.0124498	0.0022316	0.00181783
031P	2.4	4	4mos	F3	3-5 mos.	WT	1.Young_WT	0.00370041	0.319147	0.0139496	0.000632951	0.00105987	0.000573111	0.0426496	0.0256277	0.00211965	0.00182704
031P	2.4	4	4mos	F3	3-5 mos.	WT	1.Young_WT	0.00360919	0.455387	0.0175566	0.000650745	0.000658325	0.000531959	0.0477076	0.0127524	0.00241759	0.00131833
033P	2.2	5	4mos	F3	3-5 mos.	WT	1.Young_WT	0.00534703	0.652678	0.0134527	0.00278756	0.0060446	0.00421058	0.000272486	0.0182798	0.00746989	0.00307179
033P	2.2	5	4mos	F3	3-5 mos.	WT	1.Young_WT	0.00503496	0.693579	0.0125783	0.00235124	0.00682936	0.00396714	0.000222738	0.0198076	0.00660924	0.00345335
033P	2.2	5	4mos	F3	3-5 mos.	WT	1.Young_WT	0.0049319	0.721306	0.0130279	0.00305698	0.00569337	0.0040351	0.000372737	0.0193099	0.00728239	0.00337065
065P	2.5	8	3.5mos	F3	3-5 mos.	WT	1.Young_WT	0.00286015	0.0818284	0.00950817	0.00128568	0.0049198	0.00451009	7.56e-06	0.0099518	0.0040548	0.00467605
065P	2.5	8	3.5mos	F3	3-5 mos.	WT	1.Young_WT	0.00276952	0.0821086	0.00941875	0.00131084	0.00507095	0.00427478	1.05e-05	0.00940299	0.0045513	0.00474554
065P	2.5	8	3.5mos	F3	3-5 mos.	WT	1.Young_WT	0.00285748	0.0806111	0.0100379	0.00139979	0.00468141	0.00444812	7.12e-06	0.00941867	0.00455452	0.00200929
066P	2.3	8	3.5mos	F3	3-5 mos.	WT	1.Young_WT	0.00381949	0.0435046	0.00696773	0.0015464	0.00464373	0.00513485	5.27e-07	0.0188418	0.00785849	0.00837549
066P	2.3	8	3.5mos	F3	3-5 mos.	WT	1.Young_WT	0.00403865	0.0406217	0.00723648	0.00157856	0.0042495	0.00562013	NA	0.018573	0.00731034	0.0115227
066P	2.3	8	3.5mos	F3	3-5 mos.	WT	1.Young_WT	0.00407375	0.0404754	0.00715946	0.00173277	0.0046281	0.00579522	1.9e-07	0.0208495	0.00703761	0.0124335
067P	2.3	8	3.5mos	F3	3-5 mos.	WT	1.Young_WT	0.00279281	0.0513978	0.00393501	0.0013345	0.00360588	0.00411399	3.9e-06	0.0111139	0.00377897	0.00640087
067P	2.3	8	3.5mos	F3	3-5 mos.	WT	1.Young_WT	0.0026256	0.0515551	0.00398562	0.00138458	0.00374516	0.00418591	2.89e-06	0.0104562	0.00367854	0.00549923
067P	2.3	8	3.5mos	F3	3-5 mos.	WT	1.Young_WT	0.00275233	0.0523858	0.0043726	0.00140505	0.0035956	0.00407605	2.6e-06	0.0093304	0.00352033	0.00610885
051P	3	6	13mos	F1	10-15 mos.	WT	2.Old_WT	4.61e-05	0.00118207	0.000670891	1.44e-05	8.29e-05	4.43e-05	0.000194263	NA	NA	NA
051P	3	6	13mos	F1	10-15 mos.	WT	2.Old_WT	3.13e-05	0.0011969	0.000625385	1.25e-05	5.02e-05	4.02e-05	0.000218902	NA	NA	NA
051P	3	6	13mos	F1	10-15 mos.	WT	2.Old_WT	3.44e-05	0.000979044	0.00067518	2.04e-05	4.29e-05	4.02e-05	0.000869092	NA	NA	NA
059P	2.9	7	11.5mos	F2	10-15 mos.	WT	2.Old_WT	0.00607643	0.197869	0.0282742	0.00308868	0.00835729	0.00262048	0.00664911	0.00626867	0.00326204	0.00164796
059P	2.9	7	11.5mos	F2	10-15 mos.	WT	2.Old_WT	0.00460225	0.169651	0.0441007	0.0040616	0.00807741	0.00294687	0.0101141	0.00845791	0.00323857	0.00147022
059P	2.9	7	11.5mos	F2	10-15 mos.	WT	2.Old_WT	0.00459877	0.0629488	0.0477401	0.004118	0.00932	0.00232246	0.00572593	0.00702544	0.00351747	0.00198691
060P	3.1	7	11.5mos	F2	10-15 mos.	WT	2.Old_WT	0.000824028	0.0784154	0.0175946	0.000162066	0.000684	0.000254903	NA	0.00185708	0.00140199	NA
060P	3.1	7	11.5mos	F2	10-15 mos.	WT	2.Old_WT	0.000726038	0.115437	0.00371183	0.000165358	0.000495584	0.000259705	NA	0.00277863	0.00085354	NA
060P	3.1	7	11.5mos	F2	10-15 mos.	WT	2.Old_WT	0.000547269	0.105456	0.0045056	0.000199597	0.000435775	0.000494582	NA	0.00228577	0.00102068	NA
061P	3	7	11.5mos	F2	10-15 mos.	WT	2.Old_WT	0.0006485	0.000298917	0.0044101	0.000164103	0.000478694	0.000392536	NA	NA	NA	NA
061P	3	7	11.5mos	F2	10-15 mos.	WT	2.Old_WT	0.000364656	0.000252929	0.00353421	0.000340732	0.000260497	0.000355514	NA	NA	NA	NA
061P	3	7	11.5mos	F2	10-15 mos.	WT	2.Old_WT	0.000389328	0.000404474	0.00469954	0.000423294	0.000267582	0.000388629	NA	NA	NA	NA
063P	2.7	8	12mos	F2	10-15 mos.	WT	2.Old_WT	0.00232379	0.00910558	0.0132587	0.00126267	0.00295094	0.00497045	0.000668857	0.0139975	0.00430248	0.00419804
063P	2.7	8	12mos	F2	10-15 mos.	WT	2.Old_WT	0.002081	0.00906431	0.0131904	0.00131868	0.0034378	0.00498861	0.000421816	0.00981824	0.0049209	0.00396198
063P	2.7	8	12mos	F2	10-15 mos.	WT	2.Old_WT	0.00227655	0.00900834	0.0133668	0.000983788	0.00250606	0.00523126	0.000608974	0.0148452	0.00489835	0.00174442
074P	2.6	9	15.5mos	F3	10-15 mos.	WT	2.Old_WT	0.00473451	0.0110244	0.0082206	0.00143318	0.00324312	0.00258447	0.001365	NA	0.00350784	0.000727867
074P	2.6	9	15.5mos	F3	10-15 mos.	WT	2.Old_WT	0.0052816	0.010177	0.00844172	0.00169306	0.0033526	0.00273458	0.00142743	0.00220386	0.00348139	0.00167066
074P	2.6	9	15.5mos	F3	10-15 mos.	WT	2.Old_WT	0.00585145	0.00974042	0.00899765	0.00156922	0.00330052	0.00291063	0.00135845	0.0015367	0.00343934	0.00152883
075P	2.5	9	15.5mos	F3	10-15 mos.	WT	2.Old_WT	0.00498473	0.0216065	0.00404855	0.00143285	0.00303144	0.00302317	0.00224548	0.00212619	0.00367138	0.00230599
075P	2.5	9	15.5mos	F3	10-15 mos.	WT	2.Old_WT	0.00490305	0.0237144	0.00441818	0.00134423	0.00276255	0.00315354	0.00203859	0.00218126	0.00364427	0.00184735
075P	2.5	9	15.5mos	F3	10-15 mos.	WT	2.Old_WT	0.0047502	0.0256962	0.00446592	0.00142581	0.0029851	0.00320614	0.00201823	0.00148448	0.00345111	0.00175366
076P	2.5	9	15.5mos	F3	10-15 mos.	WT	2.Old_WT	0.00395966	0.016448	0.00673144	0.00186464	0.00326807	0.00318037	0.000934862	0.00287655	0.00351568	0.00132562
076P	2.5	9	15.5mos	F3	10-15 mos.	WT	2.Old_WT	0.00392196	0.0163225	0.00668975	0.00186268	0.00349136	0.00348883	0.000858739	0.00306971	0.0036742	0.0015667
076P	2.5	9	15.5mos	F3	10-15 mos.	WT	2.Old_WT	0.00295023	0.0108271	0.00701922	0.00198471	0.00332793	0.00384566	0.00084196	0.00205895	0.00350237	0.00135455
001N	2.79	1	3.5mos	F1	3-5 mos.	Mutant	3.Young_Mut	0.00874734	0.180537	0.00457783	0.0027346	NA	NA	0.00264071	NA	NA	NA
001N	2.79	1	3.5mos	F1	3-5 mos.	Mutant	3.Young_Mut	0.00654714	0.171072	0.00428467	0.0049482	NA	NA	0.00286864	NA	NA	NA
001N	2.79	1	3.5mos	F1	3-5 mos.	Mutant	3.Young_Mut	0.0092414	0.156875	0.0049354	0.00548585	NA	NA	0.00262648	NA	NA	NA
002N	2.79	1	3.5mos	F1	3-5 mos.	Mutant	3.Young_Mut	0.0113574	0.100533	0.0058601	0.0103093	NA	NA	0.00310582	0.00851343	NA	NA
002N	2.79	1	3.5mos	F1	3-5 mos.	Mutant	3.Young_Mut	0.00829608	0.115789	0.00442461	0.0104403	NA	NA	0.0032159	0.00787681	NA	NA
002N	2.79	1	3.5mos	F1	3-5 mos.	Mutant	3.Young_Mut	0.012025	0.126041	0.0047775	0.0103684	NA	NA	0.00267123	0.00807774	NA	NA
003N	2.79	1	3.5mos	F1	3-5 mos.	Mutant	3.Young_Mut	0.00984918	0.10125	0.0130424	NA	NA	NA	0.000433615	0.00329998	NA	NA
003N	2.79	1	3.5mos	F1	3-5 mos.	Mutant	3.Young_Mut	0.0110866	0.0727585	0.0106404	NA	NA	NA	0.000778912	0.0047215	NA	NA
003N	2.79	1	3.5mos	F1	3-5 mos.	Mutant	3.Young_Mut	0.00955759	0.0574585	0.0100805	NA	NA	NA	0.000930038	0.00362691	NA	NA
007N	3.4	2	3.5mos	F2	3-5 mos.	Mutant	3.Young_Mut	0.00518234	0.675702	0.0171926	0.000963543	0.0102617	0.00197878	0.000263576	0.00813122	0.0012892	0.000480562
007N	3.4	2	3.5mos	F2	3-5 mos.	Mutant	3.Young_Mut	0.00517483	0.687672	0.0156862	0.00107553	0.0112551	0.00217415	0.000167609	0.00853709	0.00105262	0.000589412
007N	3.4	2	3.5mos	F2	3-5 mos.	Mutant	3.Young_Mut	0.00499966	0.708344	0.0164386	0.00128901	0.0107535	0.00228689	0.000175296	0.00361319	0.0012461	0.000750423
008N	2.8	2	3.5mos	F2	3-5 mos.	Mutant	3.Young_Mut	0.00630829	0.409243	0.00771231	0.00170019	0.00886428	0.00254375	0.00385995	0.00999667	0.00242196	0.00140019
008N	2.8	2	3.5mos	F2	3-5 mos.	Mutant	3.Young_Mut	0.00648284	0.467361	0.00871929	0.00195837	0.0083219	0.00363726	0.00248899	0.0125711	0.00233791	0.00204142
008N	2.8	2	3.5mos	F2	3-5 mos.	Mutant	3.Young_Mut	0.00639132	0.428621	0.00790316	0.00183714	0.0102609	0.00359043	0.0036619	0.0112968	0.00212739	0.00187156
009N	2.8	2	3.5mos	F2	3-5 mos.	Mutant	3.Young_Mut	0.00593804	0.401267	0.00674128	0.00154171	0.00742846	0.0035149	0.00596906	0.00911694	0.00272973	0.00133909
009N	2.8	2	3.5mos	F2	3-5 mos.	Mutant	3.Young_Mut	0.00588803	0.435981	0.00618861	0.00156193	0.00711478	0.00344243	0.00629034	0.00995827	0.00334768	0.00135358
009N	2.8	2	3.5mos	F2	3-5 mos.	Mutant	3.Young_Mut	0.00525942	0.438563	0.00695988	0.00136415	0.00707176	0.00345369	0.00702078	0.00973728	0.00305377	0.000612452
013N	2.7	3	3.5mos	F1	3-5 mos.	Mutant	3.Young_Mut	0.003675	0.0646556	0.00533931	0.000333342	0.0048263	0.00172059	0.00206857	0.00662207	0.00241504	0.00121429
013N	2.7	3	3.5mos	F1	3-5 mos.	Mutant	3.Young_Mut	0.00358467	0.0589445	0.00526597	0.00030761	0.00198378	0.00157311	0.00201898	0.00705544	0.00297655	0.00209351
013N	2.7	3	3.5mos	F1	3-5 mos.	Mutant	3.Young_Mut	0.00380574	0.0610061	0.00540049	0.000343725	0.00506573	0.00180357	0.00266509	0.00836649	0.00285718	0.00213981
014N	2.7	3	3.5mos	F1	3-5 mos.	Mutant	3.Young_Mut	0.00297448	0.0414583	0.00361191	0.000951363	0.00363126	0.00231869	0.000621937	0.0071186	0.00337646	0.00320706
014N	2.7	3	3.5mos	F1	3-5 mos.	Mutant	3.Young_Mut	0.00289063	0.047651	0.00364776	0.000929048	0.00355718	0.00275927	0.000624805	0.00820764	0.003633	0.00379014
014N	2.7	3	3.5mos	F1	3-5 mos.	Mutant	3.Young_Mut	0.00284992	0.0424971	0.00350879	0.000988676	0.00351117	0.00215289	0.00072268	0.00611042	0.00349477	0.00232354
015N	2.8	3	3.5mos	F1	3-5 mos.	Mutant	3.Young_Mut	0.00346001	0.0544995	0.00305657	0.00102582	0.00308262	0.00188792	0.00263663	0.00539772	0.00337256	0.00252706
015N	2.8	3	3.5mos	F1	3-5 mos.	Mutant	3.Young_Mut	0.00339227	0.0546229	0.0034444	0.00105894	0.00316489	0.00170097	0.00286434	0.00582713	0.00329787	0.00258893
015N	2.8	3	3.5mos	F1	3-5 mos.	Mutant	3.Young_Mut	0.00326513	0.058364	0.00322548	0.00106554	0.00314184	0.00169779	0.00261678	0.00694005	0.00329235	0.00285916
027P	2.3	4	4mos	F3	3-5 mos.	Mutant	3.Young_Mut	0.002242	0.209146	0.0127783	0.000303035	0.000868379	0.000141948	0.0431981	NA	NA	NA
027P	2.3	4	4mos	F3	3-5 mos.	Mutant	3.Young_Mut	0.00214349	0.148874	0.0265759	0.000402416	0.000767332	0.000218271	0.0319108	NA	NA	NA
027P	2.3	4	4mos	F3	3-5 mos.	Mutant	3.Young_Mut	0.00370134	0.284342	0.0185238	0.000593644	0.000848131	0.000157933	0.031723	NA	NA	NA
029N	2.9	6	13mos	F1	10-15 mos.	Mutant	4.Old_Mut	0.00405713	0.301235	0.201275	0.00263375	0.0213608	NA	6.33e-06	3.43e-06	0.000482627	6.81e-07
029N	2.9	6	13mos	F1	10-15 mos.	Mutant	4.Old_Mut	0.0038935	0.329084	0.273372	0.00314989	0.0139133	NA	5.29e-06	1.81e-06	5.34e-05	7e-07
029N	2.9	6	13mos	F1	10-15 mos.	Mutant	4.Old_Mut	0.00203491	0.364104	0.23206	0.00363156	0.0113707	NA	2.59e-05	4.36e-07	5.47e-05	7.65e-07
030N	2.5	6	13mos	F1	10-15 mos.	Mutant	4.Old_Mut	0.000495321	1.2e-05	0.0080733	NA	0.000446886	0.000343872	1.58e-05	NA	0.00065641	NA
030N	2.5	6	13mos	F1	10-15 mos.	Mutant	4.Old_Mut	0.000495655	2.36e-05	0.00834835	0.000706738	0.00044704	0.000323864	1.64e-05	NA	0.000431949	NA
030N	2.5	6	13mos	F1	10-15 mos.	Mutant	4.Old_Mut	0.000494761	1.02e-05	0.00740906	0.000718015	0.000433311	0.000270871	1.24e-05	NA	0.000500554	NA
031N	2.9	6	13mos	F1	10-15 mos.	Mutant	4.Old_Mut	0.00106927	0.141665	NA	0.000586816	0.0017218	0.00218571	NA	0.00467206	0.0035355	0.00101471
031N	2.9	6	13mos	F1	10-15 mos.	Mutant	4.Old_Mut	0.00121979	0.301538	0.107306	0.000529133	0.00102557	0.00136768	NA	0.0130898	0.00541349	0.00349815
031N	2.9	6	13mos	F1	10-15 mos.	Mutant	4.Old_Mut	0.00135701	0.233575	0.159425	0.000421018	0.00179713	0.00179461	NA	0.00997247	0.0051658	0.000910551
032N	3	6	13mos	F1	10-15 mos.	Mutant	4.Old_Mut	0.000375142	5.66e-05	0.00476459	0.000215333	0.000433252	0.000208885	5.24e-05	5.69e-06	0.00024011	NA
032N	3	6	13mos	F1	10-15 mos.	Mutant	4.Old_Mut	0.000329247	2.79e-05	0.00513532	0.000249702	0.00038247	NA	5.15e-05	2.66e-06	0.000170389	NA
032N	3	6	13mos	F1	10-15 mos.	Mutant	4.Old_Mut	0.000337502	2.59e-05	0.00498712	0.000232136	0.000347197	0.000145027	4.4e-05	2.54e-06	0.000173529	NA
033N	2.5	7	10mos	F2	10-15 mos.	Mutant	4.Old_Mut	0.00110383	0.00084687	0.0163629	0.00256238	0.00126337	0.000980037	2.16e-05	0.00724988	0.00496398	0.00103495
033N	2.5	7	10mos	F2	10-15 mos.	Mutant	4.Old_Mut	0.0012514	0.000801871	0.0173431	0.00268503	0.0014048	0.00107128	1.72e-05	0.00796294	0.00679246	0.00114645
033N	2.5	7	10mos	F2	10-15 mos.	Mutant	4.Old_Mut	0.00125452	0.000913605	0.016262	0.00287357	0.00113987	0.000885831	1.28e-05	0.0183321	0.00647453	0.000951848
034N	2.7	7	10mos	F2	10-15 mos.	Mutant	4.Old_Mut	0.000631984	0.00103778	0.00607806	0.00118225	0.000351664	0.000609323	2.13e-06	0.00186174	0.00240006	0.000167516
034N	2.7	7	10mos	F2	10-15 mos.	Mutant	4.Old_Mut	0.000630287	0.00109537	0.00381375	0.00108816	0.000297782	0.000704312	1.35e-06	0.00137402	0.00249497	7.85e-05
034N	2.7	7	10mos	F2	10-15 mos.	Mutant	4.Old_Mut	0.000573212	0.00103798	0.00435124	0.00129737	0.000255466	0.000612608	NA	0.000964698	0.00258238	4.93e-05

## Sheet: zfish BMDR - Figure 7
ID	Treatment	Genotype	Group	SL_cm	CP_area_G	CP_area_R	CP_area_ratio	CP_growth	CP_growth_res
1	Pel	WT	P_WT	2.7	0.077	0.034	0.441558	0.558442	0.161935
2	Pel	WT	P_WT	2.6	0.116	0.074	0.637931	0.362069	0.0210895
6	Pel	WT	P_WT	2.7	0.093	0.061	0.655914	0.344086	-0.0524201
7	Pel	WT	P_WT	2.6	0.09	0.061	0.677778	0.322222	-0.0187573
14	Pel	WT	P_WT	2.3	0.1	0.073	0.73	0.27	0.0956004
15	Pel	WT	P_WT	2.7	0.081	0.051	0.62963	0.37037	-0.0261358
16	Pel	WT	P_WT	2.7	0.115	0.082	0.713043	0.286957	-0.10955
3	Pel	Mut	P_Mut	2.5	0.048	0.032	0.666667	0.333333	0.0478805
4	Pel	Mut	P_Mut	2.65	0.12	0.086	0.716667	0.283333	-0.0854095
5	Pel	Mut	P_Mut	2.4	0.014	0.013	0.928571	0.0714286	-0.158498
8	Pel	Mut	P_Mut	2.3	0.076	0.053	0.697368	0.302632	0.128232
9	Pel	Mut	P_Mut	2.5	0.029	0.02	0.689655	0.310345	0.024892
10	Pel	Mut	P_Mut	2.4	0.067	0.05	0.746269	0.253731	0.0238051
11	Pel	Mut	P_Mut	2.4	0.076	0.064	0.842105	0.157895	-0.0720315
13	Pel	Mut	P_Mut	2.75	0.08	0.03	0.375	0.625	0.200731
17	Pel	Mut	P_Mut	2.65	0.097	0.074	0.762887	0.237113	-0.131629
3	Ben	WT	B_WT	2.7	0.075	0.041	0.546667	0.453333	0.0568272
11	Ben	WT	B_WT	2.7	0.077	0.034	0.441558	0.558442	0.161935
16	Ben	WT	B_WT	2.5	0.073	0.043	0.589041	0.410959	0.125506
18	Ben	WT	B_WT	2.6	0.092	0.051	0.554348	0.445652	0.100119
6	Ben	Mut	B_Mut	2.5	0.102	0.076	0.745098	0.254902	-0.0305509
7	Ben	Mut	B_Mut	2.35	0.058	0.05	0.862069	0.137931	-0.0642319
8	Ben	Mut	B_Mut	2.5	0.095	0.072	0.757895	0.242105	-0.0433476
9	Ben	Mut	B_Mut	2.2	0.064	0.05	0.78125	0.21875	0.0998771
12	Ben	Mut	B_Mut	2.6	0.095	0.088	0.926316	0.0736842	-0.267295
13	Ben	Mut	B_Mut	2.5	0.089	0.068	0.764045	0.235955	-0.0494978
14	Ben	Mut	B_Mut	2.5	0.104	0.063	0.605769	0.394231	0.108778
15	Ben	Mut	B_Mut	2.4	0.073	0.067	0.917808	0.0821918	-0.147734

## Sheet: zfish CP shape - Figure S3
TSP file (from tpsdig):				Sliders file for geomorph:				Key
LM=13				before	slide	after		Image Order	Ind	CS	Geno	Stage	Treatment
2391	1759			2	4	5		1	1	2215.6	WT	late	Ben
991	1701			4	5	6		2	1	2122.84	WT	early	Ben
1085	441			5	6	7		3	2	1984.95	crocc2	late	Ben
867	1635			6	7	8		4	2	1862.91	crocc2	early	Ben
759	1541			7	8	9		5	3	1899.02	crocc2	late	Ben
667	1432			8	9	10		6	3	1680.37	crocc2	early	Ben
608	1301			9	10	11		7	4	2278.46	crocc2	late	Ben
628	1160			10	11	12		8	4	1885.7	crocc2	early	Ben
704	1040			11	12	13		9	5	1593.22	crocc2	late	Ben
803	936			12	13	3		10	5	1480.86	crocc2	early	Ben
884	818							11	6	1612.2	WT	late	Ben
958	696							12	6	1218.98	WT	early	Ben
1030	572							13	7	1793.95	WT	late	Ben
feeding\benthic\Ben_CP_10g.tif								14	7	1345.8	WT	early	Ben
ID=0								15	8	2040.63	crocc2	late	Ben
LM=13								16	8	1799.68	crocc2	early	Ben
2429	1776							17	9	1712.01	crocc2	late	Ben
988	1690							18	9	1599.62	crocc2	early	Ben
1157	521							19	10	1764.73	crocc2	late	Ben
887	1611							20	10	1535.52	crocc2	early	Ben
796	1516							21	11	1675.06	crocc2	late	Ben
718	1411							22	11	1467.83	crocc2	early	Ben
692	1283							23	12	1557.14	crocc2	late	Pel
702	1152							24	12	1350.03	crocc2	early	Pel
792	1059							25	13	1694.1	crocc2	late	Pel
879	961							26	13	1664.82	crocc2	early	Pel
963	860							27	14	1856.43	crocc2	late	Pel
1038	753							28	14	1191.52	crocc2	early	Pel
1104	639							29	15	1716.2	WT	late	Pel
feeding\benthic\Ben_CP_10r.tif								30	15	1546.41	WT	early	Pel
ID=1								31	16	1741.73	WT	late	Pel
LM=13								32	16	1500.76	WT	early	Pel
2465	1658							33	17	1815.61	crocc2	late	Pel
1040	1684							34	17	1519.32	crocc2	early	Pel
1243	535							35	18	1655.82	crocc2	late	Pel
932	1643							36	18	1275.8	crocc2	early	Pel
865	1545							37	19	1858.1	WT	late	Pel
867	1423							38	19	1370.24	WT	early	Pel
917	1313							39	20	2057.07	WT	late	Pel
988	1212							40	20	1852.08	WT	early	Pel
1058	1111							41	21	1481.59	crocc2	late	Pel
1122	1005							42	21	1289.63	crocc2	early	Pel
1170	893							43	22	2202.72	crocc2	late	Pel
1204	774							44	22	1875.07	crocc2	early	Pel
1214	651							45	23	891.59	crocc2	late	Pel
feeding\benthic\Ben_CP_12g.tif								46	23	874.492	crocc2	early	Pel
ID=4								47	24	1694.91	WT	late	Pel
LM=13								48	24	1387.18	WT	early	Pel
2470	1634							49	25	1650.94	WT	late	Pel
1028	1651							50	25	1407.7	WT	early	Pel
1295	578							51	26	1726.06	crocc2	late	Pel
960	1576							52	26	1447.38	crocc2	early	Pel
942	1471							53	27	1037.76	crocc2	late	Pel
969	1367							54	27	874.117	crocc2	early	Pel
1025	1275
1087	1186
1143	1094
1189	998
1224	896
1245	790
1271	686
feeding\benthic\Ben_CP_12r.tif
ID=5
LM=13
2397	1537
1044	1662
1151	561
922	1605
809	1535
783	1418
850	1303
947	1214
1060	1145
1157	1060
1204	939
1217	806
1201	674
feeding\benthic\Ben_CP_13g.tif
ID=6
LM=13
2404	1530
1073	1664
1406	669
992	1597
1002	1498
1066	1407
1140	1324
1227	1255
1321	1196
1380	1102
1417	1000
1431	890
1432	779
feeding\benthic\Ben_CP_13r.tif
ID=7
LM=13
2177	1752
914	1579
1160	282
755	1553
622	1466
545	1334
540	1174
566	1016
627	869
717	737
834	627
951	517
1065	403
feeding\benthic\Ben_CP_14g.tif
ID=8
LM=13
2335	1589
934	1566
1219	513
850	1511
820	1405
829	1295
844	1185
884	1081
944	988
1010	898
1077	809
1138	717
1188	618
feeding\benthic\Ben_CP_14r.tif
ID=9
LM=13
2284	1221
1284	1321
1222	337
1196	1259
1119	1190
1053	1112
1038	1020
1089	930
1133	837
1169	740
1197	641
1210	538
1227	436
feeding\benthic\Ben_CP_15g.tif
ID=10
LM=13
2258	1210
1284	1313
1305	401
1214	1248
1152	1177
1100	1097
1080	1010
1125	928
1179	849
1223	766
1250	675
1273	583
1292	490
feeding\benthic\Ben_CP_15r.tif
ID=11
LM=13
2550	1014
1689	1192
1531	250
1564	1160
1450	1114
1348	1047
1271	953
1227	840
1231	721
1314	633
1421	577
1502	485
1515	362
feeding\benthic\Ben_CP_16g.tif
ID=12
LM=13
2538	1037
1689	1194
1840	445
1635	1142
1584	1080
1560	1003
1561	923
1590	850
1639	787
1702	737
1754	675
1795	606
1825	531
feeding\benthic\Ben_CP_16r.tif
ID=13
LM=13
2555	1233
1779	1571
1170	655
1649	1605
1512	1622
1375	1615
1251	1556
1176	1442
1159	1307
1194	1174
1248	1048
1251	910
1214	778
feeding\benthic\Ben_CP_3g.tif
ID=14
LM=13
2538	1240
1773	1548
1484	764
1682	1539
1594	1509
1519	1457
1488	1372
1491	1281
1536	1199
1568	1114
1579	1022
1555	932
1524	845
feeding\benthic\Ben_CP_3r.tif
ID=15
LM=13
2545	1673
1278	1677
1555	523
1137	1614
1017	1521
924	1401
909	1252
940	1104
1041	992
1174	926
1319	883
1443	802
1523	675
feeding\benthic\Ben_CP_6g.tif
ID=16
LM=13
2543	1669
1310	1685
1720	636
1218	1594
1156	1484
1116	1362
1123	1235
1204	1139
1316	1078
1437	1040
1547	978
1621	877
1676	762
feeding\benthic\Ben_CP_6r.tif
ID=17
LM=13
2251	1342
1064	1675
887	681
986	1629
919	1555
873	1468
875	1373
902	1277
916	1178
917	1078
916	978
911	879
906	779
feeding\benthic\Ben_CP_7g.tif
ID=18
LM=13
2249	1335
1049	1666
1057	798
969	1642
914	1575
898	1489
897	1399
906	1311
921	1223
935	1134
959	1049
999	969
1030	886
feeding\benthic\Ben_CP_7r.tif
ID=19
LM=13
2526	846
1524	1377
1166	475
1414	1394
1299	1383
1197	1332
1112	1253
1049	1159
1063	1044
1086	930
1111	817
1131	703
1152	589
feeding\benthic\Ben_CP_8g.tif
ID=20
LM=13
2531	868
1526	1372
1425	460
1443	1345
1364	1289
1309	1212
1299	1118
1310	1023
1338	930
1368	838
1396	745
1419	652
1429	556
feeding\benthic\Ben_CP_8r.tif
ID=21
LM=13
2409	1007
1201	1398
1043	535
1103	1418
1017	1381
970	1298
978	1198
1001	1100
1027	1004
1069	913
1103	820
1118	721
1081	628
feeding\benthic\Ben_CP_9g.tif
ID=22
LM=13
2409	997
1215	1398
1184	648
1134	1379
1113	1311
1125	1236
1137	1161
1157	1088
1176	1015
1199	943
1218	870
1220	794
1207	720
feeding\benthic\Ben_CP_9r.tif
ID=23
LM=13
2508	1507
1592	1684
1538	783
1482	1684
1389	1631
1317	1549
1264	1453
1265	1348
1296	1243
1342	1144
1411	1059
1487	982
1523	878
feeding\benthic\Pel_CP_10g.tif
ID=24
LM=13
2498	1501
1600	1660
1701	846
1522	1622
1460	1558
1430	1477
1426	1389
1446	1301
1474	1216
1535	1150
1600	1088
1656	1019
1687	935
feeding\benthic\Pel_CP_10r.tif
ID=25
LM=13
2503	1469
1399	1473
1309	504
1317	1445
1222	1398
1153	1319
1151	1218
1192	1120
1236	1022
1281	925
1307	822
1321	717
1320	610
feeding\benthic\Pel_CP_11g.tif
ID=26
LM=13
2501	1474
1397	1464
1403	516
1301	1437
1215	1387
1168	1299
1187	1203
1226	1107
1263	1010
1298	913
1331	815
1364	718
1395	619
feeding\benthic\Pel_CP_11r.tif
ID=27
LM=13
2529	1335
1627	1492
1229	719
1468	1509
1307	1521
1147	1519
992	1492
873	1389
821	1242
863	1092
979	983
1134	947
1263	860
feeding\benthic\Pel_CP_13g.tif
ID=28
LM=13
2534	1332
1631	1491
1765	837
1549	1481
1493	1426
1495	1345
1523	1266
1574	1202
1647	1164
1724	1130
1782	1073
1810	999
1798	916
feeding\benthic\Pel_CP_13r.tif
ID=29
LM=13
2543	1412
1521	1643
1387	660
1407	1635
1300	1596
1232	1507
1194	1401
1170	1291
1167	1179
1195	1069
1249	971
1310	875
1364	776
feeding\benthic\Pel_CP_14g.tif
ID=30
LM=13
2531	1398
1531	1648
1528	739
1440	1628
1379	1551
1333	1463
1308	1369
1297	1271
1301	1173
1339	1082
1385	995
1438	913
1488	828
feeding\benthic\Pel_CP_14r.tif
ID=31
LM=13
2537	1371
1367	1472
1130	620
1262	1467
1165	1430
1083	1369
1021	1288
988	1189
1003	1091
1063	1006
1112	914
1143	815
1158	712
feeding\benthic\Pel_CP_15g.tif
ID=32
LM=13
2541	1375
1374	1476
1406	691
1303	1455
1245	1397
1224	1317
1239	1236
1275	1162
1318	1091
1356	1018
1387	941
1407	861
1412	779
feeding\benthic\Pel_CP_15r.tif
ID=33
LM=13
2550	1370
1480	1571
1422	486
1345	1555
1213	1505
1118	1400
1029	1291
1054	1180
1184	1126
1291	1034
1329	901
1357	762
1388	624
feeding\benthic\Pel_CP_17g.tif
ID=36
LM=13
2548	1375
1480	1567
1661	615
1407	1499
1343	1416
1298	1323
1340	1240
1428	1182
1504	1112
1561	1026
1594	926
1620	824
1642	722
feeding\benthic\Pel_CP_17r.tif
ID=37
LM=13
2479	1203
1519	1486
1234	626
1419	1448
1316	1409
1215	1367
1123	1308
1050	1226
1022	1122
1049	1016
1096	917
1158	826
1210	729
feeding\benthic\Pel_CP_18g.tif
ID=38
LM=13
2485	1198
1522	1495
1588	726
1466	1446
1439	1374
1430	1299
1437	1223
1472	1155
1517	1094
1554	1027
1569	953
1578	877
1587	801
feeding\benthic\Pel_CP_18r.tif
ID=39
LM=13
2406	1323
1297	1506
892	618
1182	1509
1066	1480
953	1442
850	1383
784	1288
776	1171
787	1052
840	946
891	838
922	722
feeding\benthic\Pel_CP_1G.tif
ID=40
LM=13
2408	1323
1298	1502
1362	795
1240	1460
1211	1394
1201	1324
1204	1253
1217	1182
1236	1114
1269	1050
1308	990
1346	929
1370	862
feeding\benthic\Pel_CP_1R.tif
ID=41
LM=13
2451	1677
1195	1627
1154	481
1067	1629
954	1563
887	1450
850	1322
836	1190
851	1059
911	939
1001	840
1084	735
1113	608
feeding\benthic\Pel_CP_2G.tif
ID=42
LM=13
2460	1676
1193	1624
1368	540
1111	1558
1045	1463
1015	1352
1009	1239
1061	1137
1138	1052
1212	963
1270	865
1311	758
1345	648
feeding\benthic\Pel_CP_2R.tif
ID=43
LM=13
2229	1115
1266	1240
1066	521
1172	1244
1078	1223
988	1188
922	1121
885	1035
899	944
965	875
1023	800
1063	712
1082	618
feeding\benthic\Pel_CP_3G.tif
ID=44
LM=13
2237	1120
1269	1244
1196	651
1199	1235
1135	1205
1077	1162
1034	1104
1027	1033
1062	970
1110	916
1150	856
1178	790
1199	721
feeding\benthic\Pel_CP_3R.tif
ID=45
LM=13
2413	1495
1107	1520
1326	296
950	1481
818	1394
717	1272
666	1123
675	964
739	825
858	719
987	625
1122	540
1227	420
feeding\benthic\Pel_CP_4g.tif
ID=46
LM=13
2408	1507
1110	1512
1442	497
998	1471
912	1384
877	1265
877	1143
936	1036
1025	949
1118	866
1212	786
1303	701
1376	601
feeding\benthic\Pel_CP_4r.tif
ID=47
LM=13
1977	1245
1210	1370
1432	922
1170	1357
1168	1306
1199	1264
1227	1220
1263	1181
1295	1140
1326	1098
1357	1055
1386	1012
1416	969
feeding\benthic\Pel_CP_5g.tif
ID=48
LM=13
1981	1268
1205	1393
1456	965
1168	1370
1182	1322
1209	1280
1243	1242
1277	1205
1310	1167
1342	1129
1375	1091
1407	1053
1431	1009
feeding\benthic\Pel_CP_5r.tif
ID=49
LM=13
2541	1033
1606	1354
1361	438
1484	1360
1362	1347
1249	1299
1152	1223
1097	1120
1132	1002
1186	892
1258	793
1305	679
1344	563
feeding\benthic\Pel_CP_6g.tif
ID=50
LM=13
2545	1039
1611	1344
1609	570
1524	1342
1447	1297
1386	1233
1367	1147
1384	1060
1424	979
1470	903
1514	824
1553	744
1589	662
feeding\benthic\Pel_CP_6r.tif
ID=51
LM=13
2548	1563
1553	1483
1414	604
1466	1439
1377	1388
1292	1332
1226	1254
1187	1160
1184	1058
1233	969
1280	878
1332	790
1378	699
feeding\benthic\Pel_CP_7g.tif
ID=52
LM=13
2543	1566
1555	1493
1611	724
1492	1440
1445	1377
1409	1306
1383	1231
1397	1153
1435	1083
1484	1021
1520	950
1555	879
1586	805
feeding\benthic\Pel_CP_7r.tif
ID=53
LM=13
2479	1271
1423	1630
1090	707
1315	1657
1206	1618
1103	1567
1045	1468
1063	1364
1121	1265
1153	1154
1157	1040
1142	926
1116	814
feeding\benthic\Pel_CP_8g.tif
ID=54
LM=13
2484	1279
1419	1627
1291	813
1345	1585
1280	1533
1258	1457
1302	1386
1334	1309
1352	1228
1348	1145
1334	1062
1319	980
1314	897
feeding\benthic\Pel_CP_8r.tif
ID=55
LM=13
2209	1173
1634	1236
1413	771
1588	1296
1519	1292
1450	1248
1381	1205
1324	1146
1268	1086
1270	1024
1343	989
1398	928
1425	852
feeding\benthic\Pel_CP_9g.tif
ID=56
LM=13
2213	1167
1635	1240
1581	781
1568	1250
1506	1242
1451	1219
1465	1165
1502	1115
1535	1062
1561	1005
1588	949
1616	893
1610	839
feeding\benthic\Pel_CP_9r.tif
ID=57
